# Supplementary material for: Impact of Selenium and Vitamin E Deficiency on Zika Virus Pathogenesis and Immune Response in Mice
Source: Viruses. 2026 Jan 28;18(2):177. doi: 10.3390/v18020177 (PMC12945010; doi:10.3390/v18020177)
Supplement: Supplementary file 1 [file viruses-18-00177-s001.zip]

Archive with 1 entries (1 files):
- viruses-4074842-supplementary.pdf
